# Supplementary material for: ILMCNet: A Deep Neural Network Model That Uses PLM to Process Features and Employs CRF to Predict Protein Secondary Structure
Source: Genes (Basel). 2024 Oct 21;15(10):1350. doi: 10.3390/genes15101350 (PMC11507629; doi:10.3390/genes15101350)
Supplement: Supplementary file 1 [file genes-15-01350-s001.zip]

Archive with 1 entries (1 files):
- genes-3222786-supplementary.pdf
